# Supplementary material for: Structure and function of a β-1,2-galactosidase from Bacteroides xylanisolvens, an intestinal bacterium
Source: Commun Biol. 2025 Jan 16;8:66. doi: 10.1038/s42003-025-07494-1 (PMC11739564; doi:10.1038/s42003-025-07494-1)
Supplement: Supplementary file 5 — Supplementary Data 4 [file 42003_2025_7494_MOESM5_ESM.xlsx]

## Sheet: General property
	Optimum temperature						Thermostability
	Temp (℃)	Specific activity (U/㎎)					Temp (℃)	Specific activity (U/㎎)
	0	8.30074	9.78946	6.45112			0	20	20.0541	19.3243
	10	12.5864	14.8421	11.5037			10	19.5676	20.6757	19.1892
	20	21.609	15.9248	28.0601			20	19.3243	20.0541	18.7568
	30	33.5639	31.1729	42.1804			30	19.3514	20.5676	19.2162
	35	47.0074	29.7744	82.1954			40	15.8649	17.5135	15.5676
	40	54.8571	61.2631	46.1052			50	3.24324	3.2973	2.97297
	50	46.0601	50.6616	43.3082			60	0.0540541	0.135135	0
	60	4.55638	5.05262	4.33082
	Optimum pH						pH stability
	pH	Specific activity (U/㎎)						㏗	Specific activity (U/㎎)
NaOAc	4	12.4962	12.7218	11.0526			NaOAc	4	2.34586	2.30075	2.52631
	4.5	13.5789	16.015	12.2255				4.5	18.6767	21.1128	17.8195
	5	14.6616	17.5037	13.4436				5	11.8646	5.99999	13.8496
	5.5	18.5864	19.0376	15.8346				5.5	14.6616	14.9774	13.5789
MES	5.5	16.5564	17.3233	15.0676			MES	5.5	21.0225	8.84209	22.9624
	6	16.9624	22.3308	16.6917				6	24.3158	23.4586	24.6315
	6.5	18.4511	22.1955	16.7819				6.5	24.9022	25.0827	20.7067
MOPS	6.5	18.0902	17.5488	20.5263			MOPS	6.5	23.5939	23.1428	24.2706
	7	17.9097	17.6391	19.3082				7	26.4361	26.5714	22.9624
	7.5	17.2331	28.4661	16.9173				7.5	26.7518	27.5188	24.3609
HEPES	7.5	20.3458	21.3383	17.6842			HEPES	7.5	27.7894	26.3007	28.3759
	8	17.0526	18.7218	15.4737				8	25.4436	25.3985	26.9774
Tris-HCl	7.5	12.0902	13.9398	11.9098			Tris-HCl	7.5	26.9774	31.9398	25.4436
	8	8.1654	10.6466	7.57894				8	29.5488	34.6466	28.9624
	8.5	5.90977	6.45112	5.72931				8.5	27.9699	25.624	30.812
	9	5.59398	6.72179	5.18796				9	28.3308	29.5488	24.1804
Glycine	9	22.3308	23.1428	19.7143			Glycine	9	25.0827	25.5338	23.233
	9.5	11.2782	10.6917	12.9473				9.5	24.5413	30.7218	21.7443
	10	0.99248	0.902254	0.99248				10	10.9624	8.97743	13.1278

## Sheet: pNP-sugar
pNP-Gal
Conc (mM)	Specific activity (U/㎎)
10	15.5188	15.7443	16.8722
7.5	13.218	15.3383	18.9925
5	11.3233	11.5489	12.5864
3.75	8.84209	10.3759	11.9098
2.5	8.57142	8.97743	11.594
1.25	4.78195	6.31578	7.4436
0.625	2.66165	3.38345	3.60902
0.31	1.44361	1.80451	2.03007
0.16	0.721803	0.766916	1.08271
pNP-Fuc
Conc (mM)	Specific activity (U/㎎)
10	7.8045	6.94736	8.24059
5	5.41353	5.38345	5.99999
2.5	3.26315	2.63157	3.36842
1.25	1.95488	1.77443	1.96992
0.63	1.05263	0.842104	1.23308
0.32	0.541353	0.541353	0.586465
0.16	0.421052	0.375939	0.421052
0.08	0.210526	0.180451	0.300751
pNP-sugar (5 mM)
	Specific activity (U/㎎)	相対活性
PNP-Glc	0.00802004
PNP-Xyl	0.00902254
PNP-Man	0.0150376

## Sheet: Kinetics_Galns
	WT	WT	W288A	W288A
Substrate	β-1,2-Gal2	β-1,2-Gal3	β-1,2-Gal2	β-1,2-Gal3
Concentration (mM)	Specific activity (U/mg)
0.05	0.431586	0.671355	0.0183824	0.000950519
0.1	0.815217	1.21483	0.0294118	0.00339471
0.3	2.41368	3.42072	0.0931373	0.0112704
0.5	3.83632	5.08312	0.164216	0.0171093
0.8	5.4188	7.9124	0.223039	0.0304166
1	6.16208	9.41496	0.279412	0.0361197
3	9.95844	16.0965	0.589461	0.108766
5	11.3891	17.6311	0.708333	0.172994
